# Supplementary material for: Repeated Social Defeat Enhances CaCl2-Induced Abdominal Aortic Aneurysm Expansion by Inhibiting the Early Fibrotic Response via the MAPK-MKP-1 Pathway
Source: Cells. 2022 Feb 19;11(4):732. doi: 10.3390/cells11040732 (PMC8870675; doi:10.3390/cells11040732)
Supplement: Supplementary file 1 [file cells-11-00732-s001.zip]

Archive with 2 entries (2 files):
- cells-1539756-supplementary.pdf
- Supplementary Table S1.xlsx
